# Supplementary material for: Patterns of Antibiotic Use in Hospitalized COVID-19 Patients and Association with Secondary Infections and Outcomes
Source: Antibiotics (Basel). 2026 Feb 25;15(3):240. doi: 10.3390/antibiotics15030240 (PMC13024623; doi:10.3390/antibiotics15030240)
Supplement: Supplementary file 1 [file antibiotics-15-00240-s001.zip]

Archive with 1 entries (1 files):
- antibiotics-4165077-supplementary.pdf
